# Supplementary material for: Scoping Review: Suicide Specific Intervention Programmes for People Experiencing Homelessness
Source: Int J Environ Res Public Health. 2021 Jun 22;18(13):6729. doi: 10.3390/ijerph18136729 (PMC8297158; doi:10.3390/ijerph18136729)
Supplement: Supplementary file 1 [file ijerph-18-06729-s001.zip]

Archive with 1 entries (1 files):
- ijerph-1193920-supplementary.pdf
